# Supplementary material for: ﻿A second species of the pill millipede genus Nearctomeris Wesener, 2012 (Diplopoda, Glomerida) from the Great Smoky Mountains, USA
Source: Zookeys. 2023 Jun 13;1166:333–49. doi: 10.3897/zookeys.1166.103516 (PMC10846838; doi:10.3897/zookeys.1166.103516)
Supplement: XML Treatment for Nearctomeris smoky [file zookeys.1166.103516-treatment1.xml]

<!DOCTYPE tp:taxon-treatment
  PUBLIC "-//TaxonX//DTD Taxonomic Treatment Publishing DTD v0 20100105//EN" "tax-treatment-NSO.dtd">
<tp:taxon-treatment xmlns:tp="http://www.plazi.org/taxpub"><tp:treatment-meta><kwd-group><label>Taxon classification</label><kwd>
                <named-content content-type="kingdom">Animalia</named-content>
              </kwd><kwd>
                <named-content content-type="order">Glomerida</named-content>
              </kwd><kwd>
                <named-content content-type="family">Glomeridae</named-content>
              </kwd></kwd-group><mixed-citation publication-type="journal"><person-group><name><surname>Recuero</surname><given-names>Ernesto</given-names></name><name><surname>Caterino</surname><given-names>Michael S.</given-names></name></person-group><article-title>﻿A second species of the pill millipede genus <italic><tp:taxon-name><tp:taxon-name-part taxon-name-part-type="genus" reg="Nearctomeris">Nearctomeris</tp:taxon-name-part></tp:taxon-name></italic> Wesener, 2012 (<tp:taxon-name><tp:taxon-name-part taxon-name-part-type="class">Diplopoda</tp:taxon-name-part></tp:taxon-name>, <tp:taxon-name><tp:taxon-name-part taxon-name-part-type="order">Glomerida</tp:taxon-name-part></tp:taxon-name>) from the Great Smoky Mountains, USA</article-title><source>Zookeys</source><day>13</day><month>06</month><year>2023</year><volume>1166</volume><fpage>333</fpage><lpage>349</lpage><pub-id pub-id-type="doi">10.3897/zookeys.1166.103516</pub-id></mixed-citation></tp:treatment-meta><tp:nomenclature><label>﻿</label><tp:taxon-name>
              <object-id xmlns:xlink="http://www.w3.org/1999/xlink" content-type="arpha" xlink:type="simple">3213F12F-C533-559E-9836-A3EACCB4D215</object-id>
              <tp:taxon-name-part taxon-name-part-type="genus" reg="Nearctomeris">Nearctomeris</tp:taxon-name-part>
              <tp:taxon-name-part taxon-name-part-type="species" reg="smoky">smoky</tp:taxon-name-part>
              <object-id xmlns:xlink="http://www.w3.org/1999/xlink" content-type="zoobank" xlink:type="simple">https://zoobank.org/ECD780D7-C94D-46C4-9C35-D517EA974758</object-id>
            </tp:taxon-name><tp:taxon-status xmlns:xlink="http://www.w3.org/1999/xlink" xlink:type="simple">sp. nov.</tp:taxon-status><xref ref-type="fig" rid="F3">Figs 3</xref><xref ref-type="fig" rid="F4">, 4</xref><xref ref-type="fig" rid="F5">, 5</xref></tp:nomenclature><tp:treatment-sec sec-type="type material" id="SECID0E15AI"><title>Type material.</title><p><bold><italic>Holotype</italic></bold>: male (<named-content xmlns:xlink="http://www.w3.org/1999/xlink" content-type="dwc:institutional_code" xlink:title="U.S. National Entomological Collection" xlink:href="http://grbio.org/institution/smithsonian-institution-national-museum-natural-history-0" xlink:type="simple">USNM</named-content> ENT01838998; Fig. <xref ref-type="fig" rid="F3">3</xref>), USA, Tennessee, Blount Co., Great Smoky Mountains N. P., Whiteoak Sink; <named-content xmlns:xlink="http://www.w3.org/1999/xlink" content-type="dwc:verbatimCoordinates" xlink:type="simple"><named-content content-type="geo-json" specific-use="{&#34;type&#34;:&#34;Point&#34;,&#34;coordinates&#34;:[-83.741800,35.636900]}" id="NCID0EQ6AI" xlink:type="simple">35.6369°N, 83.7418°W</named-content></named-content>; in leaf litter at base of rock; leg. M. Caterino, A. Haberski &amp; P. Wooden, 27.x.2021. <bold><italic>Paratypes</italic></bold>: 2 males (CUAC000180803, GRSM217979), 2 females (<named-content xmlns:xlink="http://www.w3.org/1999/xlink" content-type="dwc:institutional_code" xlink:title="U.S. National Entomological Collection" xlink:href="http://grbio.org/institution/smithsonian-institution-national-museum-natural-history-0" xlink:type="simple">USNM</named-content> ENT01838999, GRSM217980) and 5 juveniles (CUAC000180807–CUAC000180810, GRSM217981), same data as holotype.</p><fig id="F3" position="float" orientation="portrait"><object-id xmlns:xlink="http://www.w3.org/1999/xlink" content-type="doi" xlink:type="simple">10.3897/zookeys.1166.103516.figure3</object-id><object-id xmlns:xlink="http://www.w3.org/1999/xlink" content-type="arpha" xlink:type="simple">8DF5C6B5-442B-5610-B102-3A39DD852A73</object-id><label>Figure 3.</label><caption><p><italic><tp:taxon-name><tp:taxon-name-part taxon-name-part-type="genus" reg="Nearctomeris">Nearctomeris</tp:taxon-name-part><tp:taxon-name-part taxon-name-part-type="species" reg="smoky">smoky</tp:taxon-name-part></tp:taxon-name></italic> sp. nov., habitus of male holotype (<named-content xmlns:xlink="http://www.w3.org/1999/xlink" content-type="dwc:institutional_code" xlink:title="U.S. National Entomological Collection" xlink:href="http://grbio.org/institution/smithsonian-institution-national-museum-natural-history-0" xlink:type="simple">USNM</named-content>) <bold>A</bold> lateral view <bold>B</bold> ventral view.</p></caption><graphic xmlns:xlink="http://www.w3.org/1999/xlink" xlink:href="zookeys-1166-333_article-103516__-g003.jpg" position="float" orientation="portrait" xlink:type="simple" id="oo_863257.jpg"><uri content-type="original_file" xlink:type="simple">https://binary.pensoft.net/fig/863257</uri></graphic></fig></tp:treatment-sec><tp:treatment-sec sec-type="diagnosis" id="SECID0E3ABI"><title>Diagnosis.</title><p>Externally similar to <italic><tp:taxon-name><tp:taxon-name-part taxon-name-part-type="genus" reg="Nearctomeris">Nearctomeris</tp:taxon-name-part><tp:taxon-name-part taxon-name-part-type="species" reg="inexpectata">inexpectata</tp:taxon-name-part></tp:taxon-name></italic>; they can be differentiated in the shape of the femoral process (distal finger) of telopods (Fig. <xref ref-type="fig" rid="F5">5E</xref>), blunt and rounded in <italic><tp:taxon-name><tp:taxon-name-part taxon-name-part-type="genus" reg="Nearctomeris">N.</tp:taxon-name-part><tp:taxon-name-part taxon-name-part-type="species" reg="inexpectata">inexpectata</tp:taxon-name-part></tp:taxon-name></italic>, elongated and curved in the <italic><tp:taxon-name><tp:taxon-name-part taxon-name-part-type="genus" reg="Nearctomeris">N.</tp:taxon-name-part><tp:taxon-name-part taxon-name-part-type="species" reg="smoky">smoky</tp:taxon-name-part></tp:taxon-name></italic> sp. nov., and of the syncoxite (Fig. <xref ref-type="fig" rid="F5">5D</xref>), distally broader in <italic><tp:taxon-name><tp:taxon-name-part taxon-name-part-type="genus" reg="Nearctomeris">N.</tp:taxon-name-part><tp:taxon-name-part taxon-name-part-type="species" reg="inexpectata">inexpectata</tp:taxon-name-part></tp:taxon-name></italic> than in <italic><tp:taxon-name><tp:taxon-name-part taxon-name-part-type="genus" reg="Nearctomeris">N.</tp:taxon-name-part><tp:taxon-name-part taxon-name-part-type="species" reg="smoky">smoky</tp:taxon-name-part></tp:taxon-name></italic> sp. nov., with rounded central lobe in <italic><tp:taxon-name><tp:taxon-name-part taxon-name-part-type="genus" reg="Nearctomeris">N.</tp:taxon-name-part><tp:taxon-name-part taxon-name-part-type="species" reg="inexpectata">inexpectata</tp:taxon-name-part></tp:taxon-name></italic> and bilobed in <italic><tp:taxon-name><tp:taxon-name-part taxon-name-part-type="genus" reg="Nearctomeris">N.</tp:taxon-name-part><tp:taxon-name-part taxon-name-part-type="species" reg="smoky">smoky</tp:taxon-name-part></tp:taxon-name></italic> sp. nov., and lateral processes shorter in <italic><tp:taxon-name><tp:taxon-name-part taxon-name-part-type="genus" reg="Nearctomeris">N.</tp:taxon-name-part><tp:taxon-name-part taxon-name-part-type="species" reg="inexpectata">inexpectata</tp:taxon-name-part></tp:taxon-name></italic> than in <italic><tp:taxon-name><tp:taxon-name-part taxon-name-part-type="genus" reg="Nearctomeris">N.</tp:taxon-name-part><tp:taxon-name-part taxon-name-part-type="species" reg="smoky">smoky</tp:taxon-name-part></tp:taxon-name></italic> sp. nov. The observed mean <abbrev xmlns:xlink="http://www.w3.org/1999/xlink" xlink:title="Cytochrome Oxidase Subunit I" id="ABBRID0ENEBI" xlink:type="simple">COI</abbrev> pairwise uncorrected p-distance between both species is 6.85%.</p></tp:treatment-sec><tp:treatment-sec sec-type="Name" id="SECID0EREBI"><title>Name.</title><p>Smoky, a noun in apposition, refers to the Great Smoky Mountains where the species lives.</p></tp:treatment-sec><tp:treatment-sec sec-type="description" id="SECID0EWEBI"><title>Description.</title><p>Body with 12 segments (including collum). Length of largest male (holotype), 2.9 mm; width at thoracic shield 1.8 mm, at tergite five 2 mm; height of thoracic shield 1.3 mm. Length of largest female 3.2 mm; width at thoracic shield 2 mm, at tergite five 2.1 mm; height of thoracic shield 1.3 mm.</p><p>General coloration of adults (Fig. <xref ref-type="fig" rid="F3">3</xref>) brown to dark brown dorsally; collum with a large, central, off-white area; tergites 2–11 with lateral, transversely oval, off-white areas; lateral and posterior margins of tergites translucent; head brown, more or less mottled with white, labrum and organ of Tömösváry white, ocular field black; antennae brown mottled with white; ventrally off-white, legs white, mottled or not with brown, with brown tarsi. Juveniles with 11 segments with similar pattern but much lighter than adults, and even lighter in juveniles with 10 segments (Fig. <xref ref-type="fig" rid="F4">4A</xref>).</p><fig id="F4" position="float" orientation="portrait"><object-id xmlns:xlink="http://www.w3.org/1999/xlink" content-type="doi" xlink:type="simple">10.3897/zookeys.1166.103516.figure4</object-id><object-id xmlns:xlink="http://www.w3.org/1999/xlink" content-type="arpha" xlink:type="simple">34AD0D47-CB5E-5B2B-854F-58B48A48F1A6</object-id><label>Figure 4.</label><caption><p><italic><tp:taxon-name><tp:taxon-name-part taxon-name-part-type="genus" reg="Nearctomeris">Nearctomeris</tp:taxon-name-part><tp:taxon-name-part taxon-name-part-type="species" reg="smoky">smoky</tp:taxon-name-part></tp:taxon-name></italic> sp. nov. <bold>A</bold> habitus of a 10-segment juvenile (<named-content xmlns:xlink="http://www.w3.org/1999/xlink" content-type="dwc:institutional_code" xlink:title="Clemson University Arthropod Collection" xlink:href="http://grbio.org/institution/clemson-university-arthropod-collection" xlink:type="simple">CUAC</named-content>) in lateral and ventral views <bold>B</bold><abbrev xmlns:xlink="http://www.w3.org/1999/xlink" xlink:title="scanning electron microscope" id="ABBRID0EJGBI" xlink:type="simple">SEM</abbrev> image of collum and thoracic shield of a female (<named-content xmlns:xlink="http://www.w3.org/1999/xlink" content-type="dwc:institutional_code" xlink:title="U.S. National Entomological Collection" xlink:href="http://grbio.org/institution/smithsonian-institution-national-museum-natural-history-0" xlink:type="simple">USNM</named-content>), showing details of tegument, striae and schism.</p></caption><graphic xmlns:xlink="http://www.w3.org/1999/xlink" xlink:href="zookeys-1166-333_article-103516__-g004.jpg" position="float" orientation="portrait" xlink:type="simple" id="oo_863258.jpg"><uri content-type="original_file" xlink:type="simple">https://binary.pensoft.net/fig/863258</uri></graphic></fig><p><bold><italic>Head</italic></bold> (Fig. <xref ref-type="fig" rid="F3">3B</xref>): structure typical of <italic><tp:taxon-name><tp:taxon-name-part taxon-name-part-type="genus" reg="Nearctomeris">Nearctomeris</tp:taxon-name-part></tp:taxon-name></italic>, without any distinct crest or groove. Ommatidia 5+1 or 4+1, unpigmented, within a black, elongate ocular field. Tömösváry’s organ transverse, horseshoe-shaped, about 2 times as wide as long. Antennae with antennomere 3 shorter than 1 and 2 combined; four apical cones.</p><p><bold><italic>Collum</italic></bold> (Fig. <xref ref-type="fig" rid="F4">4B</xref>): surface smooth, finely and densely punctured dorsally with minute pits, as the rest of segments, with two well-marked, transverse striae.</p><p><bold><italic>Thoracic shield</italic></bold> (Fig. <xref ref-type="fig" rid="F4">4B</xref>): with schisms rounded posteriorly, well-differentiated but not protruding beyond tergite contour. Schism impression broad and well-developed. Only three striae transversely crossing the shield; no trace of a central, incomplete stria. One strong, one very weak lateral stria below the schism impression.</p><p><bold><italic>Tergites</italic></bold> (Figs <xref ref-type="fig" rid="F3">3A</xref>, <xref ref-type="fig" rid="F4">4A</xref>): with soft, shiny appearance; surface densely covered with small pits that, observed through the transparent first layer of the tegument, seem to be the opening of pore canals connecting the epidermis with the exterior. There is no trace of setae on the tergites. Tergite 11 is partially hidden under tergite 10.</p><p><bold><italic>Mid-body legs</italic></bold> (Fig. <xref ref-type="fig" rid="F5">5A</xref>): relatively slender, femur about 2.5 times as long as wide, tarsus 5–5.5 times as long as wide. Ventral margin of prefemur and femur with numerous strong setae. Tarsus with 5–6 ventral, 2–3 dorsal spiniform setae, mostly set in the distal half. Claw 4–4.5 times as long as wide.</p><fig id="F5" position="float" orientation="portrait"><object-id xmlns:xlink="http://www.w3.org/1999/xlink" content-type="doi" xlink:type="simple">10.3897/zookeys.1166.103516.figure5</object-id><object-id xmlns:xlink="http://www.w3.org/1999/xlink" content-type="arpha" xlink:type="simple">269135AA-7635-51EE-9FDC-33694D8D2977</object-id><label>Figure 5.</label><caption><p><italic><tp:taxon-name><tp:taxon-name-part taxon-name-part-type="genus" reg="Nearctomeris">Nearctomeris</tp:taxon-name-part><tp:taxon-name-part taxon-name-part-type="species" reg="smoky">smoky</tp:taxon-name-part></tp:taxon-name></italic> sp. nov., holotype (<named-content xmlns:xlink="http://www.w3.org/1999/xlink" content-type="dwc:institutional_code" xlink:title="U.S. National Entomological Collection" xlink:href="http://grbio.org/institution/smithsonian-institution-national-museum-natural-history-0" xlink:type="simple">USNM</named-content>) <bold>A</bold> male left leg 11, anterior view <bold>B</bold> male leg pair 17, anterior view <bold>C</bold> male left leg 18, anterior view <bold>D</bold> telopod syncoxite, anterior view <bold>E</bold> left telopod, anterior view <bold>F</bold> left telopod, posterior view. Abbreviations: <bold>cL</bold> = syncoxite central lobe; <bold>Fem-pr</bold> = telopod femoral process; <bold>Fem-tri</bold> = telopod femoral trichostele; <bold>h</bold> = syncoxite lateral process; <bold>Pre-tri</bold> = telopod prefemoral trichostele.</p></caption><graphic xmlns:xlink="http://www.w3.org/1999/xlink" xlink:href="zookeys-1166-333_article-103516__-g005.jpg" position="float" orientation="portrait" xlink:type="simple" id="oo_863259.jpg"><uri content-type="original_file" xlink:type="simple">https://binary.pensoft.net/fig/863259</uri></graphic></fig><p><bold><italic>Anal shield</italic></bold> (Fig. <xref ref-type="fig" rid="F3">3B</xref>): with evenly rounded posterior border, with no sign of a notch or concavity.</p><p><bold><italic>Male leg pair 17</italic></bold> (Fig. <xref ref-type="fig" rid="F5">5B</xref>): with a broad coxal lobe, mesally with a spiniform seta; telopodite formed by three strongly reduced podomeres, first and second with mesal spiniform setae, third with an apical spiniform seta.</p><p><bold><italic>Male leg pair 18</italic></bold> (Fig. <xref ref-type="fig" rid="F5">5C</xref>): with no obvious syncoxial notch; coxa with a spiniform seta; 4-segmented telopodite, reduced but better developed than in leg pair 17. First, second and third podomeres with mesal spiniform setae, apical in fourth podomere.</p><p><bold><italic>Telopod</italic></bold> (Fig. <xref ref-type="fig" rid="F5">5D–F</xref>): robustly developed; syncoxite (Fig. <xref ref-type="fig" rid="F5">5D</xref>) with a long, subrectangular central lobe (cL) with bilobed distal margin, flanking lateral processes (h) longer than the lobe and carrying long, strong, mesoproximal setae and a spiniform mesodistal seta. Prefemur trichostele (Fig. <xref ref-type="fig" rid="F5">5E, F</xref>; <bold>Pre-tri</bold>) about as long as prefemur width. Femur trichostele (Fig. <xref ref-type="fig" rid="F5">5E</xref>; <bold>Fem-tri</bold>) about two thirds as long as the prefemoral one. Femoral process (distal finger) (Fig. <xref ref-type="fig" rid="F5">5E, F</xref>; <bold>Fem-pr</bold>) broad at base, distal half much narrower and distal third curved anteriad. Fields of sclerotized scale-like structures present on femoral distal finger and tibia (Fig. <xref ref-type="fig" rid="F5">5F</xref>). Tarsus strong, blunt and curved, with a strong, apical spine.</p></tp:treatment-sec></tp:taxon-treatment>
