# Supplementary material for: ﻿A second species of the pill millipede genus Nearctomeris Wesener, 2012 (Diplopoda, Glomerida) from the Great Smoky Mountains, USA
Source: Zookeys. 2023 Jun 13;1166:333–49. doi: 10.3897/zookeys.1166.103516 (PMC10846838; doi:10.3897/zookeys.1166.103516)
Supplement: Supplementary material 1 — Records of Glomeridae in the eastern United States [file zookeys-1166-333_article-103516__-s001.txt]

references	continent	countryCode	stateProvince	county	locality	decimalLatitude	decimalLongitude	scientificName	kingdom	phylum	class	order	family	genus	taxonRank	taxonomicStatus
Hoffman RL (1950) Records and descriptions of diplopods from the southern Appalachians. Journal of the Elisha Mitchell Scientific Society 66, 11–33 (https://www.jstor.org/stable/24334005)	NORTH_AMERICA	US	Georgia	Rabun	Reed Creek Falls, Glade Mountain	34.9464	-83.1485	Onomeris australora Hoffman, 1950	Animalia	Arthropoda	Diplopoda	Glomerida	Glomeridae	Onomeris	SPECIES	ACCEPTED
Hoffman RL (1950) Records and descriptions of diplopods from the southern Appalachians. Journal of the Elisha Mitchell Scientific Society 66, 11–33 (https://www.jstor.org/stable/24334005)	NORTH_AMERICA	US	North Carolina	Macon	Highlands, Satulah Mt.	35.0363	-83.1924	Onomeris australora Hoffman, 1950	Animalia	Arthropoda	Diplopoda	Glomerida	Glomeridae	Onomeris	SPECIES	ACCEPTED
Shelley RM (2000) Annotated checklist of the millipeds of North Carolina (Arthropoda: Diplopoda), with remarks on the genus Sigmoria Chamberlin (Polydesmida: Xystodesmidae). Journal of the Elisha Mitchell Scientific Society 116, 177–205 (https://www.jstor.org/stable/24335390)	NORTH_AMERICA	US	North Carolina	Graham	3.2 NW Milltown	35.325	-83.8363	Onomeris australora Hoffman, 1950	Animalia	Arthropoda	Diplopoda	Glomerida	Glomeridae	Onomeris	SPECIES	ACCEPTED
Shelley RM (2000) Annotated checklist of the millipeds of North Carolina (Arthropoda: Diplopoda), with remarks on the genus Sigmoria Chamberlin (Polydesmida: Xystodesmidae). Journal of the Elisha Mitchell Scientific Society 116, 177–205 (https://www.jstor.org/stable/24335390)	NORTH_AMERICA	US	North Carolina	Graham	Joyce Kilmer Memorial Forest	35.3589	-83.9291	Onomeris australora Hoffman, 1951	Animalia	Arthropoda	Diplopoda	Glomerida	Glomeridae	Onomeris	SPECIES	ACCEPTED
Shelley RM (2000) Annotated checklist of the millipeds of North Carolina (Arthropoda: Diplopoda), with remarks on the genus Sigmoria Chamberlin (Polydesmida: Xystodesmidae). Journal of the Elisha Mitchell Scientific Society 116, 177–205 (https://www.jstor.org/stable/24335390)	NORTH_AMERICA	US	North Carolina	Haywood	Great Smoky Mountains Nat. Pk.	35.6378	-83.0546	Onomeris australora Hoffman, 1950	Animalia	Arthropoda	Diplopoda	Glomerida	Glomeridae	Onomeris	SPECIES	ACCEPTED
Shelley RM (2000) Annotated checklist of the millipeds of North Carolina (Arthropoda: Diplopoda), with remarks on the genus Sigmoria Chamberlin (Polydesmida: Xystodesmidae). Journal of the Elisha Mitchell Scientific Society 116, 177–205 (https://www.jstor.org/stable/24335390)	NORTH_AMERICA	US	North Carolina	Madison	Paint Rock	35.9295	-82.8909	Onomeris australora Hoffman, 1950	Animalia	Arthropoda	Diplopoda	Glomerida	Glomeridae	Onomeris	SPECIES	ACCEPTED
Shelley RM (2000) Annotated checklist of the millipeds of North Carolina (Arthropoda: Diplopoda), with remarks on the genus Sigmoria Chamberlin (Polydesmida: Xystodesmidae). Journal of the Elisha Mitchell Scientific Society 116, 177–205 (https://www.jstor.org/stable/24335390)	NORTH_AMERICA	US	North Carolina	Madison	1-1.4 Km N Hot Springs	35.8845	-82.8276	Onomeris australora Hoffman, 1950	Animalia	Arthropoda	Diplopoda	Glomerida	Glomeridae	Onomeris	SPECIES	ACCEPTED
Shelley RM (2000) Annotated checklist of the millipeds of North Carolina (Arthropoda: Diplopoda), with remarks on the genus Sigmoria Chamberlin (Polydesmida: Xystodesmidae). Journal of the Elisha Mitchell Scientific Society 116, 177–205 (https://www.jstor.org/stable/24335390)	NORTH_AMERICA	US	North Carolina	Transylvania	19.5 Km SW Rosman	35.0859	-82.9817	Onomeris australora Hoffman, 1950	Animalia	Arthropoda	Diplopoda	Glomerida	Glomeridae	Onomeris	SPECIES	ACCEPTED
Shelley RM (2000) Annotated checklist of the millipeds of North Carolina (Arthropoda: Diplopoda), with remarks on the genus Sigmoria Chamberlin (Polydesmida: Xystodesmidae). Journal of the Elisha Mitchell Scientific Society 116, 177–205 (https://www.jstor.org/stable/24335390)	NORTH_AMERICA	US	North Carolina	Transylvania	2.4 Km N Looking Glass Falls	35.2959	-82.7688	Onomeris australora Hoffman, 1950	Animalia	Arthropoda	Diplopoda	Glomerida	Glomeridae	Onomeris	SPECIES	ACCEPTED
Present paper	NORTH_AMERICA	US	North Carolina	Jackson	Balsam Mountain Preserve	35.3751	-83.1025	Onomeris australora Hoffman, 1950	Animalia	Arthropoda	Diplopoda	Glomerida	Glomeridae	Onomeris	SPECIES	ACCEPTED
Present paper	NORTH_AMERICA	US	North Carolina	Macon	Cowetta Hidrological Laboratory	35.0288	-83.4594	Onomeris australora Hoffman, 1950	Animalia	Arthropoda	Diplopoda	Glomerida	Glomeridae	Onomeris	SPECIES	ACCEPTED
Wesener T (2010) Revision of the American Pill Millipedes I: Onomeris and Trichomeris (Diplopoda, Glomerida, Glomeridae). Zootaxa 2725: 28–40 (https://doi.org/10.11646/zootaxa.2725.1.2)	NORTH_AMERICA	US	Tennessee	Sevier	2.5 road miles above Chimney Campground	35.6335	-83.4666	Onomeris australora Hoffman, 1950	Animalia	Arthropoda	Diplopoda	Glomerida	Glomeridae	Onomeris	SPECIES	ACCEPTED
https://www.inaturalist.org/observations/56704505	NORTH_AMERICA	US	North Carolina	Macon	Highlands	35.0537	-83.1892	Onomeris australora Hoffman, 1950	Animalia	Arthropoda	Diplopoda	Glomerida	Glomeridae	Onomeris	SPECIES	ACCEPTED
Present paper	NORTH_AMERICA	US	North Carolina	Macon	Highlands	35.053	-83.188	Onomeris australora Hoffman, 1950	Animalia	Arthropoda	Diplopoda	Glomerida	Glomeridae	Onomeris	SPECIES	ACCEPTED
Present paper	NORTH_AMERICA	US	South Carolina	Pickens	Eastatoe Creek Heritage Pres.	35.1577	-82.491	Onomeris australora Hoffman, 1950	Animalia	Arthropoda	Diplopoda	Glomerida	Glomeridae	Onomeris	SPECIES	ACCEPTED
Present paper	NORTH_AMERICA	US	South Carolina	Pickens	Eastatoe Creek Heritage Pres.	35.1576	-82.4917	Onomeris australora Hoffman, 1951	Animalia	Arthropoda	Diplopoda	Glomerida	Glomeridae	Onomeris	SPECIES	ACCEPTED
Loomis HF (1943) New cave and epigean millipeds of the United States, with notes on some established species. Bulletin of the Museum of Comparative Zoology 92, 371–410 (https://www.biodiversitylibrary.org/page/2825749)	NORTH_AMERICA	US	Alabama	Madison	Monte Sano State Park, 6 Mi SE of Huntsville	34.7077	-86.4949	Onomeris sinuata (Loomis, 1943)	Animalia	Arthropoda	Diplopoda	Glomerida	Glomeridae	Onomeris	SPECIES	ACCEPTED
Wesener T (2010) Revision of the American Pill Millipedes I: Onomeris and Trichomeris (Diplopoda, Glomerida, Glomeridae). Zootaxa 2725: 28–40 (https://doi.org/10.11646/zootaxa.2725.1.2)	NORTH_AMERICA	US	Alabama	Madison	Monte Sano State Park	34.7362	-86.5	Onomeris sinuata (Loomis, 1943)	Animalia	Arthropoda	Diplopoda	Glomerida	Glomeridae	Onomeris	SPECIES	ACCEPTED
Wesener T (2010) Revision of the American Pill Millipedes I: Onomeris and Trichomeris (Diplopoda, Glomerida, Glomeridae). Zootaxa 2725: 28–40 (https://doi.org/10.11646/zootaxa.2725.1.2)	NORTH_AMERICA	US	Virginia	Lee	Cumberland Gap NP, trail to Skylight Cave	36.6095	-83.6382	Onomeris sinuata (Loomis, 1943)	Animalia	Arthropoda	Diplopoda	Glomerida	Glomeridae	Onomeris	SPECIES	ACCEPTED
Wesener T (2010) Revision of the American Pill Millipedes I: Onomeris and Trichomeris (Diplopoda, Glomerida, Glomeridae). Zootaxa 2725: 28–40 (https://doi.org/10.11646/zootaxa.2725.1.2)	NORTH_AMERICA	US	Tennessee	Monroe	River Bluff, 1.5 miles E Tellico Plain	35.3499	-84.252	Onomeris sinuata (Loomis, 1943)	Animalia	Arthropoda	Diplopoda	Glomerida	Glomeridae	Onomeris	SPECIES	ACCEPTED
Cook OF (1896) An American Glomeroid. Brandtia 10, 43–45	NORTH_AMERICA	US	Alabama	Lee	Auburn	32.6201	-85.5029	Onomeris underwoodi Cook, 1896	Animalia	Arthropoda	Diplopoda	Glomerida	Glomeridae	Onomeris	SPECIES	ACCEPTED
Wesener T (2010) Revision of the American Pill Millipedes I: Onomeris and Trichomeris (Diplopoda, Glomerida, Glomeridae). Zootaxa 2725: 28–40 (https://doi.org/10.11646/zootaxa.2725.1.2)	NORTH_AMERICA	US	Mississippi	Harrison	Harrison Experimental Forest	30.6256	-89.0546	Onomeris underwoodi Cook, 1896	Animalia	Arthropoda	Diplopoda	Glomerida	Glomeridae	Onomeris	SPECIES	ACCEPTED
Wesener T (2010) Revision of the American Pill Millipedes I: Onomeris and Trichomeris (Diplopoda, Glomerida, Glomeridae). Zootaxa 2725: 28–40 (https://doi.org/10.11646/zootaxa.2725.1.2)	NORTH_AMERICA	US	Alabama	Jackson	5 miles NE Garth	34.7731	-86.2187	Onomeris underwoodi Cook, 1896	Animalia	Arthropoda	Diplopoda	Glomerida	Glomeridae	Onomeris	SPECIES	ACCEPTED
Wesener T (2010) Revision of the American Pill Millipedes I: Onomeris and Trichomeris (Diplopoda, Glomerida, Glomeridae). Zootaxa 2725: 28–40 (https://doi.org/10.11646/zootaxa.2725.1.2)	NORTH_AMERICA	US	Georgia	Effingham	Kildare	32.5352	-81.4571	Onomeris underwoodi Cook, 1896	Animalia	Arthropoda	Diplopoda	Glomerida	Glomeridae	Onomeris	SPECIES	ACCEPTED
Wesener T (2010) Revision of the American Pill Millipedes I: Onomeris and Trichomeris (Diplopoda, Glomerida, Glomeridae). Zootaxa 2725: 28–40 (https://doi.org/10.11646/zootaxa.2725.1.2)	NORTH_AMERICA	US	Alabama	Shelby	Oak Mountain State Park	33.3247	-86.7593	Onomeris underwoodi Cook, 1896	Animalia	Arthropoda	Diplopoda	Glomerida	Glomeridae	Onomeris	SPECIES	ACCEPTED
Wesener T (2010) Revision of the American Pill Millipedes I: Onomeris and Trichomeris (Diplopoda, Glomerida, Glomeridae). Zootaxa 2725: 28–40 (https://doi.org/10.11646/zootaxa.2725.1.2)	NORTH_AMERICA	US	Tennessee	Polk	Hiawassee River bluff, 2.7 miles NW Reliance	35.2202	-84.5235	Onomeris underwoodi Cook, 1896	Animalia	Arthropoda	Diplopoda	Glomerida	Glomeridae	Onomeris	SPECIES	ACCEPTED
Wesener T (2010) Revision of the American Pill Millipedes I: Onomeris and Trichomeris (Diplopoda, Glomerida, Glomeridae). Zootaxa 2725: 28–40 (https://doi.org/10.11646/zootaxa.2725.1.2)	NORTH_AMERICA	US	Tennessee	Blount	Chilhowee Mountain, Foothills Parkway, 3.5 miles SW Walland	35.7082	-83.7949	Onomeris underwoodi Cook, 1896	Animalia	Arthropoda	Diplopoda	Glomerida	Glomeridae	Onomeris	SPECIES	ACCEPTED
https://www.inaturalist.org/observations/5091738	NORTH_AMERICA	US	Alabama	Elmore	Montgomery	32.5033	-86.2552	Onomeris underwoodi Cook, 1896	Animalia	Arthropoda	Diplopoda	Glomerida	Glomeridae	Onomeris	SPECIES	ACCEPTED
Causey NB (1959) New records of Onomeris underwoodi Cook (Diplopoda: Glomerida: Glomeridae). Proceedings of the Biological Society of Washington 72, 151–154 (https://biostor.org/reference/81779)	NORTH_AMERICA	US	Alabama	Choctaw	Bladon Springs State Park	31.7499	-88.1859	Onomeris underwoodi Cook, 1896	Animalia	Arthropoda	Diplopoda	Glomerida	Glomeridae	Onomeris	SPECIES	ACCEPTED
Causey NB (1959) New records of Onomeris underwoodi Cook (Diplopoda: Glomerida: Glomeridae). Proceedings of the Biological Society of Washington 72, 151–154 (https://biostor.org/reference/81779)	NORTH_AMERICA	US	Alabama	Lee	Chewacla State Park, 5 miles south of Auburn	32.5523	-85.4731	Onomeris underwoodi Cook, 1896	Animalia	Arthropoda	Diplopoda	Glomerida	Glomeridae	Onomeris	SPECIES	ACCEPTED
Causey NB (1959) New records of Onomeris underwoodi Cook (Diplopoda: Glomerida: Glomeridae). Proceedings of the Biological Society of Washington 72, 151–154 (https://biostor.org/reference/81779)	NORTH_AMERICA	US	Florida	Jackson	Florida Caverns State Park, near Marianna	30.806	-85.2323	Onomeris underwoodi Cook, 1896	Animalia	Arthropoda	Diplopoda	Glomerida	Glomeridae	Onomeris	SPECIES	ACCEPTED
Causey NB (1959) New records of Onomeris underwoodi Cook (Diplopoda: Glomerida: Glomeridae). Proceedings of the Biological Society of Washington 72, 151–154 (https://biostor.org/reference/81779)	NORTH_AMERICA	US	Mississippi	Jackson	Ocean Springs	30.3983	-88.7899	Onomeris underwoodi Cook, 1896	Animalia	Arthropoda	Diplopoda	Glomerida	Glomeridae	Onomeris	SPECIES	ACCEPTED
Causey NB (1959) New records of Onomeris underwoodi Cook (Diplopoda: Glomerida: Glomeridae). Proceedings of the Biological Society of Washington 72, 151–154 (https://biostor.org/reference/81779)	NORTH_AMERICA	US	Alabama	Choctaw	3 miles northwest of Bladon Springs on highway 6	31.7865	-88.2519	Onomeris underwoodi Cook, 1896	Animalia	Arthropoda	Diplopoda	Glomerida	Glomeridae	Onomeris	SPECIES	ACCEPTED
Present paper	NORTH_AMERICA	US	Alabama	Dekalb	Grove Oak, Buck's Pocket	34.4716	-86.0523	Onomeris underwoodi Cook, 1896	Animalia	Arthropoda	Diplopoda	Glomerida	Glomeridae	Onomeris	SPECIES	ACCEPTED
Present paper	NORTH_AMERICA	US	Tennessee	Blount	Smoky Mountains N. P.: White Oak Sink	35.6369	-83.7418	Nearctomeris smoky Recuero & Caterino, 2023	Animalia	Arthropoda	Diplopoda	Glomerida	Glomeridae	Onomeris	SPECIES	ACCEPTED
Wesener T (2012) Nearctomeris, a new genus of Pill Millipedes from North America, with a comparison of genetic distances of American Pill Millipede Genera (Glomerida, Glomeridae). Zootaxa 3258: 58–68 (https://doi.org/10.11646/zootaxa.3258.1.5)	NORTH_AMERICA	US	Alabama	Madison	Monte Sano State Park	34.7362	-86.5	Nearctomeris inexpectata Wesener, 2012	Animalia	Arthropoda	Diplopoda	Glomerida	Glomeridae	Onomeris	SPECIES	ACCEPTED
Wesener T (2012) Nearctomeris, a new genus of Pill Millipedes from North America, with a comparison of genetic distances of American Pill Millipede Genera (Glomerida, Glomeridae). Zootaxa 3258: 58–68 (https://doi.org/10.11646/zootaxa.3258.1.5)	NORTH_AMERICA	US	Tennessee	Polk	Tellico Gorge	35.3457	-84.2371	Nearctomeris inexpectata Wesener, 2012	Animalia	Arthropoda	Diplopoda	Glomerida	Glomeridae	Onomeris	SPECIES	ACCEPTED
Wesener T (2012) Nearctomeris, a new genus of Pill Millipedes from North America, with a comparison of genetic distances of American Pill Millipede Genera (Glomerida, Glomeridae). Zootaxa 3258: 58–68 (https://doi.org/10.11646/zootaxa.3258.1.5)	NORTH_AMERICA	US	North Carolina	Macon	Wayah Bald, Natahales	35.1804	-83.5604	Nearctomeris inexpectata Wesener, 2012	Animalia	Arthropoda	Diplopoda	Glomerida	Glomeridae	Onomeris	SPECIES	ACCEPTED
Present paper	NORTH_AMERICA	US	Alabama	Dekalb	Grove Oak, Buck's Pocket	34.4716	-86.0523	Nearctomeris inexpectata Wesener, 2012	Animalia	Arthropoda	Diplopoda	Glomerida	Glomeridae	Onomeris	SPECIES	ACCEPTED
https://www.inaturalist.org/observations/153400308	NORTH_AMERICA	US	Georgia	Columbia	Grovetown	33.4704	-82.2374	Onomeris underwoodi Cook, 1896	Animalia	Arthropoda	Diplopoda	Glomerida	Glomeridae	Onomeris	SPECIES	ACCEPTED
https://www.inaturalist.org/observations/106986918	NORTH_AMERICA	US	Alabama	Lee	Cary Woods, Auburn	32.6355	-85.4898	Glomeridae Leach, 1816	Animalia	Arthropoda	Diplopoda	Glomerida	Glomeridae		FAMILY
https://www.inaturalist.org/observations/108306416	NORTH_AMERICA	US	Alabama	Macon	Tuskegee National Forest	32.4767	-85.6701	Glomeridae Leach, 1817	Animalia	Arthropoda	Diplopoda	Glomerida	Glomeridae		FAMILY
https://www.inaturalist.org/observations/5091738	NORTH_AMERICA	US	Alabama	Elmore	Montgomery	32.5033	-86.2552	Glomeridae Leach, 1818	Animalia	Arthropoda	Diplopoda	Glomerida	Glomeridae		FAMILY
https://www.inaturalist.org/observations/44951232	NORTH_AMERICA	US	Alabama	Lowndes	Fort Deposit	31.9906	-86.5587	Glomeridae Leach, 1819	Animalia	Arthropoda	Diplopoda	Glomerida	Glomeridae		FAMILY
https://www.inaturalist.org/observations/107519770	NORTH_AMERICA	US	Alabama	Elmore	Dadeville	32.6708	-85.911	Glomeridae Leach, 1820	Animalia	Arthropoda	Diplopoda	Glomerida	Glomeridae		FAMILY
https://www.inaturalist.org/observations/134518557	NORTH_AMERICA	US	Alabama	Tuscaloosa	Tuscaloosa	33.2133	-87.4484	Glomeridae Leach, 1821	Animalia	Arthropoda	Diplopoda	Glomerida	Glomeridae		FAMILY
https://www.inaturalist.org/observations/112632520	NORTH_AMERICA	US	Alabama	Winston	Arley	34.0415	-87.1469	Glomeridae Leach, 1822	Animalia	Arthropoda	Diplopoda	Glomerida	Glomeridae		FAMILY
https://www.inaturalist.org/observations/42332734	NORTH_AMERICA	US	Tennessee	Sevier	Oldham	35.7709	-83.4592	Glomeridae Leach, 1823	Animalia	Arthropoda	Diplopoda	Glomerida	Glomeridae		FAMILY
https://www.inaturalist.org/observations/56900732	NORTH_AMERICA	US	Tennessee	Knox	House Mountain State Natural Area	36.1129	-83.762	Glomeridae Leach, 1824	Animalia	Arthropoda	Diplopoda	Glomerida	Glomeridae		FAMILY
https://www.inaturalist.org/observations/39926370	NORTH_AMERICA	US	Kentucky	Rockcastle	John B. Stephenson Memorial Forest State Nature Preserve	37.497	-84.2204	Glomeridae Leach, 1825	Animalia	Arthropoda	Diplopoda	Glomerida	Glomeridae		FAMILY
